# Supplementary material for: Statistical modelling of conidial discharge of entomophthoralean fungi using a newly discovered Pandora species
Source: PLoS One. 2019 May 22;14(5):e0215914. doi: 10.1371/journal.pone.0215914 (PMC6530823; doi:10.1371/journal.pone.0215914)
Supplement: S1 File — The zip file contains the data used for the analysis. Please see Description.txt for use. (ZIP) [file pone.0215914.s001.zip]

Archive with 3 entries (3 files):
- raw_data.xls
- fungi.RData
- Description.txt
