# Supplementary material for: Statistical modelling of conidial discharge of entomophthoralean fungi using a newly discovered Pandora species
Source: PLoS One. 2019 May 22;14(5):e0215914. doi: 10.1371/journal.pone.0215914 (PMC6530823; doi:10.1371/journal.pone.0215914)
Supplement: S1 File — The zip file contains the data used for the analysis. Please see Description.txt for use. (ZIP) [file pone.0215914.s001.zip › raw_data.xls]

## Sheet: raw_data_new.csv
temp	fungusID	time	count
A	1	0	0
A	1	0	0
A	1	0	0			Time: time since expirement began, unit: hours (h)
A	1	0	0			count: Number of conidia observed in microscope
A	1	0	0			temp: See sheet "definitions"
A	1	0	0
A	1	0	0
A	1	0	0
A	1	0	0
A	2	0	0
A	2	0	0
A	2	0	0
A	2	0	0
A	2	0	0
A	2	0	0
A	2	0	0
A	2	0	0
A	2	0	0
A	3	0	0
A	3	0	0
A	3	0	0
A	3	0	0
A	3	0	0
A	3	0	0
A	3	0	0
A	3	0	0
A	3	0	0
A	4	0	0
A	4	0	0
A	4	0	0
A	4	0	0
A	4	0	0
A	4	0	0
A	4	0	0
A	4	0	0
A	4	0	0
A	5	0	0
A	5	0	0
A	5	0	0
A	5	0	0
A	5	0	0
A	5	0	0
A	5	0	0
A	5	0	0
A	5	0	0
B	6	0	0
B	6	0	0
B	6	0	0
B	6	0	0
B	6	0	0
B	6	0	0
B	6	0	0
B	6	0	0
B	6	0	0
B	7	0	0
B	7	0	0
B	7	0	0
B	7	0	0
B	7	0	0
B	7	0	0
B	7	0	0
B	7	0	0
B	7	0	0
B	8	0	0
B	8	0	0
B	8	0	0
B	8	0	0
B	8	0	0
B	8	0	0
B	8	0	0
B	8	0	0
B	8	0	0
B	9	0	0
B	9	0	0
B	9	0	0
B	9	0	0
B	9	0	0
B	9	0	0
B	9	0	0
B	9	0	0
B	9	0	0
B	10	0	0
B	10	0	0
B	10	0	0
B	10	0	0
B	10	0	0
B	10	0	0
B	10	0	0
B	10	0	0
B	10	0	0
C	11	0	0
C	11	0	0
C	11	0	0
C	11	0	0
C	11	0	0
C	11	0	0
C	11	0	0
C	11	0	0
C	11	0	0
C	12	0	0
C	12	0	0
C	12	0	0
C	12	0	0
C	12	0	0
C	12	0	0
C	12	0	0
C	12	0	0
C	12	0	0
C	13	0	0
C	13	0	0
C	13	0	0
C	13	0	0
C	13	0	0
C	13	0	0
C	13	0	0
C	13	0	0
C	13	0	0
C	14	0	0
C	14	0	0
C	14	0	0
C	14	0	0
C	14	0	0
C	14	0	0
C	14	0	0
C	14	0	0
C	14	0	0
C	15	0	0
C	15	0	0
C	15	0	0
C	15	0	0
C	15	0	0
C	15	0	0
C	15	0	0
C	15	0	0
C	15	0	0
A	1	8	0
A	1	8	0
A	1	8	0
A	1	8	0
A	1	8	0
A	1	8	0
A	1	8	0
A	1	8	0
A	1	8	0
A	2	8	0
A	2	8	0
A	2	8	0
A	2	8	0
A	2	8	0
A	2	8	0
A	2	8	0
A	2	8	0
A	2	8	0
A	3	8	0
A	3	8	0
A	3	8	0
A	3	8	0
A	3	8	0
A	3	8	0
A	3	8	0
A	3	8	0
A	3	8	0
A	4	8	0
A	4	8	0
A	4	8	0
A	4	8	0
A	4	8	0
A	4	8	0
A	4	8	0
A	4	8	0
A	4	8	0
A	5	8	0
A	5	8	0
A	5	8	0
A	5	8	0
A	5	8	0
A	5	8	0
A	5	8	0
A	5	8	0
A	5	8	0
B	6	8	0
B	6	8	0
B	6	8	0
B	6	8	0
B	6	8	0
B	6	8	0
B	6	8	0
B	6	8	0
B	6	8	0
B	7	8	0
B	7	8	0
B	7	8	0
B	7	8	0
B	7	8	0
B	7	8	0
B	7	8	0
B	7	8	0
B	7	8	0
B	8	8	0
B	8	8	0
B	8	8	0
B	8	8	0
B	8	8	0
B	8	8	0
B	8	8	0
B	8	8	0
B	8	8	0
B	9	8	0
B	9	8	0
B	9	8	0
B	9	8	0
B	9	8	0
B	9	8	0
B	9	8	0
B	9	8	0
B	9	8	0
B	10	8	0
B	10	8	0
B	10	8	0
B	10	8	0
B	10	8	0
B	10	8	0
B	10	8	0
B	10	8	0
B	10	8	0
C	11	8	0
C	11	8	0
C	11	8	0
C	11	8	0
C	11	8	0
C	11	8	0
C	11	8	0
C	11	8	0
C	11	8	0
C	12	8	0
C	12	8	0
C	12	8	0
C	12	8	0
C	12	8	0
C	12	8	0
C	12	8	0
C	12	8	0
C	12	8	0
C	13	8	0
C	13	8	0
C	13	8	0
C	13	8	0
C	13	8	0
C	13	8	0
C	13	8	0
C	13	8	0
C	13	8	0
C	14	8	0
C	14	8	0
C	14	8	0
C	14	8	0
C	14	8	0
C	14	8	0
C	14	8	0
C	14	8	0
C	14	8	0
C	15	8	0
C	15	8	0
C	15	8	0
C	15	8	0
C	15	8	0
C	15	8	0
C	15	8	0
C	15	8	0
C	15	8	0
A	1	16	0
A	1	16	0
A	1	16	0
A	1	16	0
A	1	16	0
A	1	16	0
A	1	16	0
A	1	16	0
A	1	16	0
A	2	16	0
A	2	16	0
A	2	16	0
A	2	16	0
A	2	16	0
A	2	16	0
A	2	16	0
A	2	16	0
A	2	16	0
A	3	16	0
A	3	16	0
A	3	16	0
A	3	16	0
A	3	16	0
A	3	16	0
A	3	16	0
A	3	16	0
A	3	16	0
A	4	16	0
A	4	16	0
A	4	16	0
A	4	16	0
A	4	16	0
A	4	16	0
A	4	16	0
A	4	16	0
A	4	16	0
A	5	16	0
A	5	16	0
A	5	16	0
A	5	16	0
A	5	16	0
A	5	16	0
A	5	16	0
A	5	16	0
A	5	16	0
B	6	16	0
B	6	16	0
B	6	16	0
B	6	16	0
B	6	16	0
B	6	16	0
B	6	16	0
B	6	16	0
B	6	16	0
B	7	16	2
B	7	16	0
B	7	16	0
B	7	16	0
B	7	16	0
B	7	16	0
B	7	16	0
B	7	16	0
B	7	16	0
B	8	16	1
B	8	16	1
B	8	16	0
B	8	16	0
B	8	16	0
B	8	16	0
B	8	16	0
B	8	16	0
B	8	16	1
B	9	16	0
B	9	16	0
B	9	16	0
B	9	16	0
B	9	16	0
B	9	16	0
B	9	16	0
B	9	16	0
B	9	16	0
B	10	16	0
B	10	16	0
B	10	16	0
B	10	16	0
B	10	16	0
B	10	16	0
B	10	16	0
B	10	16	0
B	10	16	0
C	11	16	6
C	11	16	7
C	11	16	2
C	11	16	4
C	11	16	0
C	11	16	0
C	11	16	0
C	11	16	1
C	11	16	1
C	12	16	0
C	12	16	0
C	12	16	0
C	12	16	0
C	12	16	0
C	12	16	0
C	12	16	0
C	12	16	0
C	12	16	0
C	13	16	1
C	13	16	1
C	13	16	17
C	13	16	8
C	13	16	8
C	13	16	3
C	13	16	3
C	13	16	9
C	13	16	1
C	14	16	2
C	14	16	1
C	14	16	1
C	14	16	2
C	14	16	0
C	14	16	0
C	14	16	0
C	14	16	0
C	14	16	0
C	15	16	0
C	15	16	0
C	15	16	0
C	15	16	0
C	15	16	0
C	15	16	0
C	15	16	0
C	15	16	0
C	15	16	0
A	1	24	0
A	1	24	0
A	1	24	0
A	1	24	0
A	1	24	0
A	1	24	0
A	1	24	0
A	1	24	0
A	1	24	0
A	2	24	0
A	2	24	0
A	2	24	0
A	2	24	0
A	2	24	0
A	2	24	0
A	2	24	0
A	2	24	0
A	2	24	0
A	3	24	0
A	3	24	0
A	3	24	0
A	3	24	0
A	3	24	0
A	3	24	0
A	3	24	0
A	3	24	0
A	3	24	0
A	4	24	0
A	4	24	0
A	4	24	0
A	4	24	0
A	4	24	0
A	4	24	0
A	4	24	0
A	4	24	0
A	4	24	0
A	5	24	0
A	5	24	0
A	5	24	0
A	5	24	0
A	5	24	0
A	5	24	0
A	5	24	0
A	5	24	0
A	5	24	0
B	6	24	0
B	6	24	0
B	6	24	0
B	6	24	0
B	6	24	0
B	6	24	0
B	6	24	0
B	6	24	0
B	6	24	0
B	7	24	1
B	7	24	8
B	7	24	0
B	7	24	0
B	7	24	0
B	7	24	0
B	7	24	0
B	7	24	0
B	7	24	0
B	8	24	4
B	8	24	5
B	8	24	1
B	8	24	3
B	8	24	0
B	8	24	2
B	8	24	0
B	8	24	3
B	8	24	1
B	9	24	4
B	9	24	11
B	9	24	4
B	9	24	1
B	9	24	0
B	9	24	1
B	9	24	0
B	9	24	0
B	9	24	0
B	10	24	5
B	10	24	0
B	10	24	1
B	10	24	12
B	10	24	0
B	10	24	5
B	10	24	2
B	10	24	2
B	10	24	11
C	11	24	1
C	11	24	3
C	11	24	4
C	11	24	6
C	11	24	2
C	11	24	1
C	11	24	1
C	11	24	2
C	11	24	4
C	12	24	0
C	12	24	0
C	12	24	0
C	12	24	0
C	12	24	0
C	12	24	0
C	12	24	0
C	12	24	0
C	12	24	0
C	13	24	4
C	13	24	12
C	13	24	3
C	13	24	8
C	13	24	2
C	13	24	7
C	13	24	8
C	13	24	1
C	13	24	8
C	14	24	0
C	14	24	1
C	14	24	0
C	14	24	0
C	14	24	2
C	14	24	0
C	14	24	1
C	14	24	1
C	14	24	0
C	15	24	0
C	15	24	0
C	15	24	4
C	15	24	0
C	15	24	0
C	15	24	1
C	15	24	0
C	15	24	0
C	15	24	0
A	1	32	0
A	1	32	0
A	1	32	0
A	1	32	0
A	1	32	0
A	1	32	0
A	1	32	0
A	1	32	0
A	1	32	0
A	2	32	0
A	2	32	0
A	2	32	0
A	2	32	0
A	2	32	0
A	2	32	0
A	2	32	0
A	2	32	0
A	2	32	0
A	3	32	2
A	3	32	0
A	3	32	0
A	3	32	1
A	3	32	29
A	3	32	40
A	3	32	10
A	3	32	3
A	3	32	8
A	4	32	0
A	4	32	0
A	4	32	0
A	4	32	0
A	4	32	0
A	4	32	0
A	4	32	0
A	4	32	0
A	4	32	0
A	5	32	7
A	5	32	11
A	5	32	3
A	5	32	0
A	5	32	0
A	5	32	0
A	5	32	0
A	5	32	0
A	5	32	0
B	6	32	2
B	6	32	0
B	6	32	1
B	6	32	0
B	6	32	3
B	6	32	2
B	6	32	10
B	6	32	4
B	6	32	1
B	7	32	0
B	7	32	0
B	7	32	0
B	7	32	0
B	7	32	0
B	7	32	0
B	7	32	0
B	7	32	0
B	7	32	0
B	8	32	1
B	8	32	3
B	8	32	1
B	8	32	5
B	8	32	1
B	8	32	1
B	8	32	3
B	8	32	1
B	8	32	0
B	9	32	3
B	9	32	2
B	9	32	2
B	9	32	0
B	9	32	19
B	9	32	6
B	9	32	14
B	9	32	15
B	9	32	5
B	10	32	0
B	10	32	3
B	10	32	2
B	10	32	1
B	10	32	1
B	10	32	1
B	10	32	1
B	10	32	1
B	10	32	5
C	11	32	0
C	11	32	0
C	11	32	0
C	11	32	0
C	11	32	0
C	11	32	0
C	11	32	0
C	11	32	0
C	11	32	0
C	12	32	0
C	12	32	0
C	12	32	0
C	12	32	0
C	12	32	0
C	12	32	0
C	12	32	0
C	12	32	0
C	12	32	0
C	13	32	0
C	13	32	0
C	13	32	0
C	13	32	0
C	13	32	0
C	13	32	0
C	13	32	0
C	13	32	0
C	13	32	0
C	14	32	3
C	14	32	2
C	14	32	4
C	14	32	2
C	14	32	0
C	14	32	2
C	14	32	0
C	14	32	10
C	14	32	4
C	15	32	1
C	15	32	1
C	15	32	1
C	15	32	0
C	15	32	0
C	15	32	0
C	15	32	0
C	15	32	0
C	15	32	1
A	1	40	4
A	1	40	6
A	1	40	12
A	1	40	17
A	1	40	8
A	1	40	5
A	1	40	9
A	1	40	5
A	1	40	4
A	2	40	3
A	2	40	5
A	2	40	16
A	2	40	6
A	2	40	14
A	2	40	4
A	2	40	14
A	2	40	12
A	2	40	9
A	3	40	2
A	3	40	6
A	3	40	6
A	3	40	12
A	3	40	9
A	3	40	15
A	3	40	15
A	3	40	4
A	3	40	18
A	4	40	0
A	4	40	6
A	4	40	1
A	4	40	22
A	4	40	0
A	4	40	3
A	4	40	3
A	4	40	0
A	4	40	1
A	5	40	64
A	5	40	68
A	5	40	93
A	5	40	43
A	5	40	31
A	5	40	57
A	5	40	67
A	5	40	77
A	5	40	41
B	6	40	0
B	6	40	0
B	6	40	4
B	6	40	0
B	6	40	5
B	6	40	0
B	6	40	1
B	6	40	0
B	6	40	0
B	7	40	86
B	7	40	21
B	7	40	56
B	7	40	39
B	7	40	48
B	7	40	24
B	7	40	20
B	7	40	93
B	7	40	50
B	8	40	0
B	8	40	0
B	8	40	2
B	8	40	4
B	8	40	0
B	8	40	5
B	8	40	6
B	8	40	7
B	8	40	0
B	9	40	22
B	9	40	27
B	9	40	20
B	9	40	4
B	9	40	15
B	9	40	108
B	9	40	32
B	9	40	33
B	9	40	33
B	10	40	0
B	10	40	2
B	10	40	0
B	10	40	4
B	10	40	5
B	10	40	5
B	10	40	2
B	10	40	0
B	10	40	0
C	11	40	0
C	11	40	0
C	11	40	0
C	11	40	0
C	11	40	0
C	11	40	0
C	11	40	0
C	11	40	0
C	11	40	0
C	12	40	0
C	12	40	0
C	12	40	0
C	12	40	0
C	12	40	0
C	12	40	0
C	12	40	0
C	12	40	0
C	12	40	0
C	13	40	4
C	13	40	3
C	13	40	6
C	13	40	4
C	13	40	8
C	13	40	1
C	13	40	0
C	13	40	4
C	13	40	1
C	14	40	0
C	14	40	0
C	14	40	0
C	14	40	0
C	14	40	0
C	14	40	0
C	14	40	0
C	14	40	0
C	14	40	0
C	15	40	1
C	15	40	2
C	15	40	2
C	15	40	4
C	15	40	0
C	15	40	2
C	15	40	0
C	15	40	0
C	15	40	0
A	1	48	13
A	1	48	13
A	1	48	14
A	1	48	4
A	1	48	9
A	1	48	23
A	1	48	14
A	1	48	42
A	1	48	6
A	2	48	18
A	2	48	19
A	2	48	24
A	2	48	14
A	2	48	42
A	2	48	18
A	2	48	25
A	2	48	14
A	2	48	33
A	3	48	7
A	3	48	2
A	3	48	3
A	3	48	16
A	3	48	22
A	3	48	16
A	3	48	9
A	3	48	18
A	3	48	21
A	4	48	13
A	4	48	15
A	4	48	11
A	4	48	6
A	4	48	12
A	4	48	21
A	4	48	10
A	4	48	22
A	4	48	20
A	5	48	44
A	5	48	52
A	5	48	44
A	5	48	44
A	5	48	33
A	5	48	21
A	5	48	43
A	5	48	55
A	5	48	30
B	6	48	10
B	6	48	7
B	6	48	2
B	6	48	4
B	6	48	6
B	6	48	9
B	6	48	2
B	6	48	5
B	6	48	5
B	7	48	13
B	7	48	34
B	7	48	25
B	7	48	27
B	7	48	39
B	7	48	19
B	7	48	37
B	7	48	41
B	7	48	32
B	8	48	47
B	8	48	30
B	8	48	11
B	8	48	70
B	8	48	55
B	8	48	32
B	8	48	39
B	8	48	53
B	8	48	108
B	9	48	29
B	9	48	19
B	9	48	15
B	9	48	9
B	9	48	78
B	9	48	24
B	9	48	79
B	9	48	17
B	9	48	33
B	10	48	4
B	10	48	4
B	10	48	2
B	10	48	5
B	10	48	2
B	10	48	3
B	10	48	0
B	10	48	1
B	10	48	3
C	11	48	0
C	11	48	1
C	11	48	2
C	11	48	4
C	11	48	6
C	11	48	0
C	11	48	1
C	11	48	4
C	11	48	2
C	12	48	0
C	12	48	0
C	12	48	0
C	12	48	0
C	12	48	0
C	12	48	0
C	12	48	0
C	12	48	0
C	12	48	0
C	13	48	2
C	13	48	3
C	13	48	1
C	13	48	8
C	13	48	8
C	13	48	2
C	13	48	15
C	13	48	3
C	13	48	9
C	14	48	30
C	14	48	16
C	14	48	9
C	14	48	20
C	14	48	15
C	14	48	26
C	14	48	6
C	14	48	18
C	14	48	17
C	15	48	11
C	15	48	6
C	15	48	7
C	15	48	13
C	15	48	12
C	15	48	4
C	15	48	2
C	15	48	4
C	15	48	4
A	1	56	23
A	1	56	13
A	1	56	12
A	1	56	14
A	1	56	17
A	1	56	40
A	1	56	37
A	1	56	6
A	1	56	32
A	2	56	7
A	2	56	27
A	2	56	9
A	2	56	17
A	2	56	23
A	2	56	23
A	2	56	24
A	2	56	11
A	2	56	25
A	3	56	6
A	3	56	13
A	3	56	1
A	3	56	23
A	3	56	16
A	3	56	22
A	3	56	7
A	3	56	35
A	3	56	36
A	4	56	12
A	4	56	18
A	4	56	20
A	4	56	11
A	4	56	12
A	4	56	24
A	4	56	20
A	4	56	49
A	4	56	13
A	5	56	31
A	5	56	6
A	5	56	2
A	5	56	33
A	5	56	19
A	5	56	20
A	5	56	42
A	5	56	22
A	5	56	28
B	6	56	18
B	6	56	17
B	6	56	17
B	6	56	10
B	6	56	19
B	6	56	7
B	6	56	48
B	6	56	8
B	6	56	14
B	7	56	50
B	7	56	20
B	7	56	4
B	7	56	46
B	7	56	26
B	7	56	42
B	7	56	12
B	7	56	31
B	7	56	28
B	8	56	9
B	8	56	20
B	8	56	16
B	8	56	18
B	8	56	28
B	8	56	29
B	8	56	43
B	8	56	8
B	8	56	11
B	9	56	4
B	9	56	1
B	9	56	1
B	9	56	4
B	9	56	16
B	9	56	24
B	9	56	6
B	9	56	13
B	9	56	8
B	10	56	2
B	10	56	8
B	10	56	0
B	10	56	3
B	10	56	3
B	10	56	3
B	10	56	8
B	10	56	1
B	10	56	0
C	11	56	0
C	11	56	0
C	11	56	2
C	11	56	0
C	11	56	0
C	11	56	0
C	11	56	0
C	11	56	0
C	11	56	0
C	12	56	0
C	12	56	0
C	12	56	0
C	12	56	0
C	12	56	0
C	12	56	0
C	12	56	0
C	12	56	0
C	12	56	0
C	13	56	0
C	13	56	14
C	13	56	29
C	13	56	22
C	13	56	17
C	13	56	6
C	13	56	8
C	13	56	18
C	13	56	14
C	14	56	32
C	14	56	47
C	14	56	4
C	14	56	18
C	14	56	22
C	14	56	28
C	14	56	11
C	14	56	16
C	14	56	21
C	15	56	4
C	15	56	3
C	15	56	1
C	15	56	3
C	15	56	2
C	15	56	4
C	15	56	4
C	15	56	3
C	15	56	2
A	1	64	24
A	1	64	27
A	1	64	31
A	1	64	16
A	1	64	17
A	1	64	21
A	1	64	19
A	1	64	24
A	1	64	17
A	2	64	12
A	2	64	20
A	2	64	9
A	2	64	15
A	2	64	10
A	2	64	19
A	2	64	26
A	2	64	14
A	2	64	11
A	3	64	37
A	3	64	8
A	3	64	40
A	3	64	46
A	3	64	24
A	3	64	28
A	3	64	14
A	3	64	38
A	3	64	31
A	4	64	19
A	4	64	37
A	4	64	14
A	4	64	15
A	4	64	19
A	4	64	6
A	4	64	13
A	4	64	23
A	4	64	17
A	5	64	17
A	5	64	12
A	5	64	26
A	5	64	35
A	5	64	35
A	5	64	43
A	5	64	25
A	5	64	16
A	5	64	20
B	6	64	4
B	6	64	24
B	6	64	14
B	6	64	6
B	6	64	21
B	6	64	17
B	6	64	13
B	6	64	1
B	6	64	37
B	7	64	5
B	7	64	8
B	7	64	20
B	7	64	23
B	7	64	4
B	7	64	22
B	7	64	13
B	7	64	21
B	7	64	0
B	8	64	8
B	8	64	19
B	8	64	23
B	8	64	6
B	8	64	28
B	8	64	13
B	8	64	12
B	8	64	14
B	8	64	12
B	9	64	3
B	9	64	5
B	9	64	20
B	9	64	6
B	9	64	28
B	9	64	15
B	9	64	16
B	9	64	17
B	9	64	0
B	10	64	4
B	10	64	21
B	10	64	12
B	10	64	13
B	10	64	5
B	10	64	8
B	10	64	14
B	10	64	10
B	10	64	3
C	11	64	0
C	11	64	3
C	11	64	4
C	11	64	0
C	11	64	0
C	11	64	7
C	11	64	0
C	11	64	0
C	11	64	0
C	12	64	0
C	12	64	0
C	12	64	0
C	12	64	0
C	12	64	0
C	12	64	0
C	12	64	0
C	12	64	0
C	12	64	0
C	13	64	13
C	13	64	8
C	13	64	5
C	13	64	25
C	13	64	14
C	13	64	3
C	13	64	9
C	13	64	20
C	13	64	7
C	14	64	4
C	14	64	15
C	14	64	11
C	14	64	1
C	14	64	10
C	14	64	21
C	14	64	15
C	14	64	14
C	14	64	4
C	15	64	26
C	15	64	20
C	15	64	11
C	15	64	4
C	15	64	7
C	15	64	7
C	15	64	8
C	15	64	16
C	15	64	31
A	1	72	16
A	1	72	8
A	1	72	35
A	1	72	22
A	1	72	9
A	1	72	21
A	1	72	12
A	1	72	19
A	1	72	21
A	2	72	19
A	2	72	17
A	2	72	15
A	2	72	5
A	2	72	4
A	2	72	6
A	2	72	15
A	2	72	34
A	2	72	5
A	3	72	8
A	3	72	41
A	3	72	21
A	3	72	28
A	3	72	27
A	3	72	26
A	3	72	19
A	3	72	61
A	3	72	22
A	4	72	16
A	4	72	11
A	4	72	11
A	4	72	14
A	4	72	16
A	4	72	10
A	4	72	12
A	4	72	10
A	4	72	35
A	5	72	67
A	5	72	38
A	5	72	10
A	5	72	20
A	5	72	25
A	5	72	20
A	5	72	44
A	5	72	40
A	5	72	35
B	6	72	10
B	6	72	20
B	6	72	12
B	6	72	24
B	6	72	23
B	6	72	23
B	6	72	3
B	6	72	6
B	6	72	5
B	7	72	1
B	7	72	5
B	7	72	25
B	7	72	4
B	7	72	9
B	7	72	7
B	7	72	3
B	7	72	30
B	7	72	3
B	8	72	14
B	8	72	16
B	8	72	3
B	8	72	39
B	8	72	16
B	8	72	14
B	8	72	7
B	8	72	36
B	8	72	102
B	9	72	0
B	9	72	17
B	9	72	5
B	9	72	5
B	9	72	18
B	9	72	2
B	9	72	16
B	9	72	12
B	9	72	1
B	10	72	7
B	10	72	15
B	10	72	1
B	10	72	10
B	10	72	5
B	10	72	13
B	10	72	4
B	10	72	13
B	10	72	5
C	11	72	3
C	11	72	1
C	11	72	2
C	11	72	9
C	11	72	6
C	11	72	4
C	11	72	2
C	11	72	1
C	11	72	7
C	12	72	0
C	12	72	0
C	12	72	0
C	12	72	0
C	12	72	0
C	12	72	0
C	12	72	0
C	12	72	0
C	12	72	0
C	13	72	12
C	13	72	7
C	13	72	35
C	13	72	14
C	13	72	27
C	13	72	8
C	13	72	19
C	13	72	20
C	13	72	23
C	14	72	40
C	14	72	7
C	14	72	98
C	14	72	38
C	14	72	71
C	14	72	8
C	14	72	35
C	14	72	36
C	14	72	52
C	15	72	6
C	15	72	20
C	15	72	7
C	15	72	49
C	15	72	46
C	15	72	26
C	15	72	18
C	15	72	6
C	15	72	57
A	1	80	30
A	1	80	35
A	1	80	22
A	1	80	16
A	1	80	54
A	1	80	39
A	1	80	20
A	1	80	33
A	1	80	34
A	2	80	27
A	2	80	10
A	2	80	3
A	2	80	3
A	2	80	20
A	2	80	11
A	2	80	29
A	2	80	22
A	2	80	8
A	3	80	50
A	3	80	39
A	3	80	35
A	3	80	16
A	3	80	3
A	3	80	11
A	3	80	25
A	3	80	43
A	3	80	29
A	4	80	28
A	4	80	23
A	4	80	16
A	4	80	10
A	4	80	16
A	4	80	43
A	4	80	46
A	4	80	9
A	4	80	17
A	5	80	23
A	5	80	22
A	5	80	40
A	5	80	36
A	5	80	31
A	5	80	24
A	5	80	13
A	5	80	35
A	5	80	48
B	6	80	3
B	6	80	14
B	6	80	5
B	6	80	1
B	6	80	7
B	6	80	2
B	6	80	8
B	6	80	4
B	6	80	21
B	7	80	25
B	7	80	4
B	7	80	6
B	7	80	7
B	7	80	2
B	7	80	8
B	7	80	23
B	7	80	15
B	7	80	5
B	8	80	21
B	8	80	23
B	8	80	23
B	8	80	31
B	8	80	7
B	8	80	19
B	8	80	4
B	8	80	0
B	8	80	34
B	9	80	5
B	9	80	6
B	9	80	3
B	9	80	6
B	9	80	22
B	9	80	3
B	9	80	4
B	9	80	17
B	9	80	18
B	10	80	23
B	10	80	22
B	10	80	5
B	10	80	10
B	10	80	8
B	10	80	15
B	10	80	16
B	10	80	21
B	10	80	6
C	11	80	5
C	11	80	0
C	11	80	13
C	11	80	6
C	11	80	3
C	11	80	3
C	11	80	11
C	11	80	3
C	11	80	3
C	12	80	0
C	12	80	0
C	12	80	0
C	12	80	0
C	12	80	0
C	12	80	0
C	12	80	0
C	12	80	0
C	12	80	0
C	13	80	3
C	13	80	2
C	13	80	11
C	13	80	2
C	13	80	4
C	13	80	2
C	13	80	2
C	13	80	4
C	13	80	7
C	14	80	20
C	14	80	22
C	14	80	26
C	14	80	20
C	14	80	18
C	14	80	16
C	14	80	3
C	14	80	8
C	14	80	33
C	15	80	10
C	15	80	3
C	15	80	0
C	15	80	4
C	15	80	3
C	15	80	12
C	15	80	9
C	15	80	7
C	15	80	6
A	1	88	18
A	1	88	15
A	1	88	10
A	1	88	32
A	1	88	10
A	1	88	0
A	1	88	7
A	1	88	17
A	1	88	15
A	2	88	33
A	2	88	28
A	2	88	27
A	2	88	17
A	2	88	10
A	2	88	11
A	2	88	15
A	2	88	16
A	2	88	19
A	3	88	11
A	3	88	26
A	3	88	15
A	3	88	19
A	3	88	52
A	3	88	18
A	3	88	97
A	3	88	23
A	3	88	37
A	4	88	9
A	4	88	31
A	4	88	18
A	4	88	21
A	4	88	4
A	4	88	3
A	4	88	11
A	4	88	10
A	4	88	15
A	5	88	20
A	5	88	11
A	5	88	19
A	5	88	41
A	5	88	11
A	5	88	4
A	5	88	10
A	5	88	4
A	5	88	23
B	6	88	3
B	6	88	10
B	6	88	5
B	6	88	3
B	6	88	0
B	6	88	0
B	6	88	0
B	6	88	0
B	6	88	4
B	7	88	0
B	7	88	8
B	7	88	8
B	7	88	0
B	7	88	33
B	7	88	13
B	7	88	75
B	7	88	48
B	7	88	11
B	8	88	4
B	8	88	0
B	8	88	0
B	8	88	3
B	8	88	1
B	8	88	2
B	8	88	7
B	8	88	11
B	8	88	13
B	9	88	4
B	9	88	63
B	9	88	32
B	9	88	24
B	9	88	4
B	9	88	57
B	9	88	18
B	9	88	31
B	9	88	33
B	10	88	9
B	10	88	0
B	10	88	0
B	10	88	0
B	10	88	0
B	10	88	1
B	10	88	1
B	10	88	0
B	10	88	3
C	11	88	0
C	11	88	3
C	11	88	0
C	11	88	2
C	11	88	8
C	11	88	5
C	11	88	2
C	11	88	0
C	11	88	2
C	12	88	0
C	12	88	0
C	12	88	0
C	12	88	0
C	12	88	0
C	12	88	0
C	12	88	0
C	12	88	0
C	12	88	0
C	13	88	1
C	13	88	4
C	13	88	3
C	13	88	1
C	13	88	2
C	13	88	5
C	13	88	1
C	13	88	0
C	13	88	0
C	14	88	0
C	14	88	0
C	14	88	0
C	14	88	0
C	14	88	0
C	14	88	0
C	14	88	0
C	14	88	0
C	14	88	0
C	15	88	0
C	15	88	3
C	15	88	4
C	15	88	2
C	15	88	3
C	15	88	1
C	15	88	5
C	15	88	0
C	15	88	1
A	1	96	8
A	1	96	14
A	1	96	16
A	1	96	14
A	1	96	4
A	1	96	10
A	1	96	14
A	1	96	7
A	1	96	8
A	2	96	13
A	2	96	22
A	2	96	21
A	2	96	21
A	2	96	4
A	2	96	9
A	2	96	3
A	2	96	12
A	2	96	20
A	3	96	9
A	3	96	10
A	3	96	6
A	3	96	28
A	3	96	25
A	3	96	15
A	3	96	0
A	3	96	13
A	3	96	39
A	4	96	15
A	4	96	19
A	4	96	4
A	4	96	15
A	4	96	12
A	4	96	27
A	4	96	30
A	4	96	4
A	4	96	8
A	5	96	36
A	5	96	19
A	5	96	31
A	5	96	52
A	5	96	26
A	5	96	42
A	5	96	34
A	5	96	49
A	5	96	37
B	6	96	1
B	6	96	3
B	6	96	1
B	6	96	3
B	6	96	8
B	6	96	16
B	6	96	0
B	6	96	3
B	6	96	25
B	7	96	21
B	7	96	21
B	7	96	28
B	7	96	5
B	7	96	21
B	7	96	7
B	7	96	8
B	7	96	21
B	7	96	40
B	8	96	22
B	8	96	27
B	8	96	16
B	8	96	20
B	8	96	34
B	8	96	12
B	8	96	48
B	8	96	0
B	8	96	41
B	9	96	15
B	9	96	16
B	9	96	4
B	9	96	13
B	9	96	0
B	9	96	14
B	9	96	13
B	9	96	2
B	9	96	0
B	10	96	3
B	10	96	1
B	10	96	1
B	10	96	0
B	10	96	3
B	10	96	12
B	10	96	7
B	10	96	1
B	10	96	1
C	11	96	0
C	11	96	0
C	11	96	0
C	11	96	2
C	11	96	0
C	11	96	0
C	11	96	0
C	11	96	0
C	11	96	0
C	12	96	0
C	12	96	0
C	12	96	0
C	12	96	0
C	12	96	0
C	12	96	0
C	12	96	0
C	12	96	0
C	12	96	0
C	13	96	3
C	13	96	5
C	13	96	2
C	13	96	6
C	13	96	4
C	13	96	3
C	13	96	6
C	13	96	3
C	13	96	7
C	14	96	0
C	14	96	1
C	14	96	0
C	14	96	0
C	14	96	0
C	14	96	0
C	14	96	0
C	14	96	0
C	14	96	0
C	15	96	2
C	15	96	2
C	15	96	3
C	15	96	7
C	15	96	2
C	15	96	6
C	15	96	1
C	15	96	1
C	15	96	4
A	1	104	23
A	1	104	5
A	1	104	17
A	1	104	12
A	1	104	12
A	1	104	18
A	1	104	8
A	1	104	7
A	1	104	15
A	2	104	24
A	2	104	18
A	2	104	9
A	2	104	4
A	2	104	2
A	2	104	9
A	2	104	10
A	2	104	24
A	2	104	11
A	3	104	13
A	3	104	18
A	3	104	0
A	3	104	10
A	3	104	15
A	3	104	13
A	3	104	51
A	3	104	36
A	3	104	23
A	4	104	21
A	4	104	22
A	4	104	15
A	4	104	19
A	4	104	15
A	4	104	19
A	4	104	32
A	4	104	23
A	4	104	51
A	5	104	35
A	5	104	42
A	5	104	43
A	5	104	27
A	5	104	83
A	5	104	53
A	5	104	54
A	5	104	56
A	5	104	27
B	6	104	28
B	6	104	13
B	6	104	8
B	6	104	7
B	6	104	3
B	6	104	5
B	6	104	0
B	6	104	5
B	6	104	1
B	7	104	27
B	7	104	2
B	7	104	33
B	7	104	31
B	7	104	1
B	7	104	35
B	7	104	12
B	7	104	26
B	7	104	15
B	8	104	12
B	8	104	26
B	8	104	43
B	8	104	20
B	8	104	10
B	8	104	37
B	8	104	21
B	8	104	16
B	8	104	61
B	9	104	5
B	9	104	0
B	9	104	0
B	9	104	4
B	9	104	4
B	9	104	4
B	9	104	3
B	9	104	5
B	9	104	3
B	10	104	0
B	10	104	0
B	10	104	0
B	10	104	1
B	10	104	0
B	10	104	2
B	10	104	0
B	10	104	0
B	10	104	0
C	11	104	0
C	11	104	1
C	11	104	0
C	11	104	2
C	11	104	0
C	11	104	0
C	11	104	0
C	11	104	0
C	11	104	1
C	12	104	0
C	12	104	0
C	12	104	0
C	12	104	0
C	12	104	0
C	12	104	0
C	12	104	0
C	12	104	0
C	12	104	0
C	13	104	0
C	13	104	0
C	13	104	0
C	13	104	0
C	13	104	0
C	13	104	0
C	13	104	0
C	13	104	0
C	13	104	0
C	14	104	0
C	14	104	0
C	14	104	0
C	14	104	0
C	14	104	0
C	14	104	0
C	14	104	0
C	14	104	0
C	14	104	0
C	15	104	1
C	15	104	2
C	15	104	0
C	15	104	3
C	15	104	6
C	15	104	3
C	15	104	1
C	15	104	3
C	15	104	4
A	1	112	28
A	1	112	2
A	1	112	1
A	1	112	3
A	1	112	5
A	1	112	10
A	1	112	18
A	1	112	9
A	1	112	18
A	2	112	14
A	2	112	13
A	2	112	5
A	2	112	13
A	2	112	6
A	2	112	9
A	2	112	7
A	2	112	12
A	2	112	24
A	3	112	7
A	3	112	27
A	3	112	19
A	3	112	6
A	3	112	4
A	3	112	15
A	3	112	26
A	3	112	32
A	3	112	27
A	4	112	36
A	4	112	13
A	4	112	11
A	4	112	12
A	4	112	4
A	4	112	33
A	4	112	26
A	4	112	16
A	4	112	56
A	5	112	43
A	5	112	3
A	5	112	14
A	5	112	19
A	5	112	31
A	5	112	14
A	5	112	19
A	5	112	10
A	5	112	12
B	6	112	1
B	6	112	0
B	6	112	0
B	6	112	3
B	6	112	8
B	6	112	3
B	6	112	1
B	6	112	2
B	6	112	2
B	7	112	2
B	7	112	1
B	7	112	0
B	7	112	2
B	7	112	0
B	7	112	0
B	7	112	2
B	7	112	3
B	7	112	0
B	8	112	5
B	8	112	0
B	8	112	1
B	8	112	4
B	8	112	0
B	8	112	9
B	8	112	6
B	8	112	3
B	8	112	2
B	9	112	5
B	9	112	0
B	9	112	0
B	9	112	2
B	9	112	0
B	9	112	2
B	9	112	2
B	9	112	1
B	9	112	2
B	10	112	1
B	10	112	0
B	10	112	2
B	10	112	4
B	10	112	0
B	10	112	8
B	10	112	0
B	10	112	0
B	10	112	4
C	11	112	0
C	11	112	0
C	11	112	0
C	11	112	0
C	11	112	0
C	11	112	0
C	11	112	0
C	11	112	0
C	11	112	0
C	12	112	0
C	12	112	0
C	12	112	0
C	12	112	0
C	12	112	0
C	12	112	0
C	12	112	0
C	12	112	0
C	12	112	0
C	13	112	0
[truncated: 161 more rows]

## Sheet: definitions
	temp. (°C)
A	12
B	18.5
C	25
