# Supplementary material for: Statistical modelling of conidial discharge of entomophthoralean fungi using a newly discovered Pandora species
Source: PLoS One. 2019 May 22;14(5):e0215914. doi: 10.1371/journal.pone.0215914 (PMC6530823; doi:10.1371/journal.pone.0215914)
Supplement: S1 File — The zip file contains the data used for the analysis. Please see Description.txt for use. (ZIP) [file pone.0215914.s001.zip › Description.txt]

Data set used in article "Statistical modelling of conidial discharge of entomophthoralean fungi using a newly discovered Pandora species"

Folder contains an xls-file with raw data, and an RData-file with with two variables: 
a data frame with raw data (excluding "collapsed" conidia) and a matrix of summed counts (the "main data"). 


Experimenter: Pascal Herren.

If using these data, please cite the article and please cite:

Pascal Herren: 
Conidial discharge of Pandora sp., a potential biocontrol agent against Cacopsylla spp. in apple and pear orchards.
MSc thesis. Department of Plant and Environmental Sciences, University of Copenhagen; 2018.


(C) The Authors and University of Copenhagen, 2018.
